# Supplementary material for: Glial type specific regulation of CNS angiogenesis by HIFα-activated different signaling pathways
Source: Nat Commun. 2020 Apr 24;11:2027. doi: 10.1038/s41467-020-15656-4 (PMC7181614; doi:10.1038/s41467-020-15656-4)
Supplement: Supplementary file 4 — Source Data [file 41467_2020_15656_MOESM4_ESM.xlsx]

## Sheet: Source Data File
The source data underlying Figs. 1b-c, e-m, 2a-k,3b-d, 4c-f, h, j, k, l, 5c-f, 6a-c, f-i, 7a-g, 8c-d, f-g, 9a-b, d-e, g-h, 10b, d, and Supplementary Figs. 3b-d, 4c, f-g, 6, 7b, 8a-b, 9b-c, 10a-d, 11b, 12b-c, e-f, 13b are provided here

## Sheet: Fig. 1
Figure 1 – CNS region-independent regulation of angiogenesis by oligodendroglial HIFα
Fig. 1 b	% Laminin vs total area
	Non-Cre Ctrl	Cnp-Cre, Hif1αfl/fl, Hif2αfl/fl
	11.15	10.04
	11.01	9.15
	11.31	9.67
	11.36	8.69
	10.9	10.45
Fig. 1 c	Pecam1 mRNA level
	Non-Cre Ctrl	Cnp-Cre, Hif1αfl/fl, Hif2αfl/fl
	0.919157	0.74143
	0.99198	0.640994
	0.90965	0.869575
	1.22127	0.839954
	0.95819	0.935223
Fig. 1 e	ERG+ EC density (per mm2) - cortex
	Non-Cre Ctrl	Cnp-Cre, Hif1αfl/fl, Hif2αfl/fl
	450.125	327.642
	422.566	365.918
	419.504	338.359
	428.69	277.118
	ERG+ EC density (per mm2) - spinal cord
	Non-Cre Ctrl	Cnp-Cre, Hif1αfl/fl, Hif2αfl/fl
	554.808	381.931
	619.234	379.818
	579.349	367.982
	510.527	436.586
Fig. 1 f	ERG+EdU+ EC density (2 h EdU labeling) (per mm2) - cortex
	Non-Cre Ctrl	Cnp-Cre, Hif1αfl/fl, Hif2αfl/fl
	9.18622	1.53104
	10.7173	3.06207
	4.59311	1.53104
	7.65519	1.53104
	ERG+EdU+ EC density (2 h EdU labeling) (per mm2) - spinal cord
	Non-Cre Ctrl	Cnp-Cre, Hif1αfl/fl, Hif2αfl/fl
	15.9363	4.93949
	17.3298	9.15637
	21.4603	9.27075
	18.2492	9.21301
Fig. 1 g	% ERG+EdU+ /ERG+ (2 h EdU labeling) - cortex
	Non-Cre Ctrl	Cnp-Cre, Hif1αfl/fl, Hif2αfl/fl
	2.04	0.47
	2.54	0.84
	1.09	0.45
	1.79	0.55
	% ERG+EdU+ /ERG+ (2 h EdU labeling) - Spinal cord
	Non-Cre Ctrl	Cnp-Cre, Hif1αfl/fl, Hif2αfl/fl
	2.87239	1.2933
	2.79858	2.41073
	3.70422	2.51935
	3.57459	2.11024
Fig. 1 h	% Laminin vs total area - P8 spinal cord
	Non-Cre Ctrl	Cnp-Cre, Vhlfl/fl
	5.99441	12.7116
	7.7005	11.8497
	6.09785	13.8696
	5.63667
Fig. 1 i	ERG+ EC density (per mm2) - P8 spinal cord
	Non-Cre Ctrl	Cnp-Cre, Vhlfl/fl
	374.108	669.473
	347.168	654.452
	420.373	663.135
	313.78
	ERG+EdU+ EC density (2 h EdU labeling) (per mm2) - P8 spinal cord
	Non-Cre Ctrl	Cnp-Cre, Vhlfl/fl
	20.5765	80.0984
	20.4216	65.6531
	30.4384	81.7448
	18.3149
Fig. 1 j	Pecam1 mRNA level (normalized to Hsp90) - P14 spinal cord
	Non-Cre Ctrl	Cnp-Cre, Vhlfl/fl
	1.06467	5.11737
	0.892177	5.77732
	1.23576	3.11753
	0.809667	6.14921
	0.804075
	1.19367
Fig. 1 k	% Laminin vs total area - P5 cortex
	Non-Cre Ctrl	Sox10-Cre, Vhlfl/fl
	2.31758	5.00722
	3.07013	4.31428
	2.16694	4.91971
	3.52996
	4.05123
	% Laminin vs total area - P5 spinal cord
	Non-Cre Ctrl	Sox10-Cre, Vhlfl/fl
	3.53693	5.07439
	2.82507	7.87381
	3.87033	6.18829
	4.65141
	4.02733
Fig. 1 l	Pecam1 mRNA level - P5 spinal cord
	Non-Cre Ctrl	Sox10-Cre, Vhlfl/fl
	0.855829	1.83451
	0.812475	1.82816
	1.00027	1.15701
	0.969555	2.53728
	1.36641	3.04888
	0.900177
	1.15531
	0.944931
Fig. 1 m	ERG+ EC density (per mm2) - P5 cortex
	Non-Cre Ctrl	Sox10-Cre, Vhlfl/fl
	95.4454	193.97
	126.234	233.995
	113.919	184.733
	104.682
	120.076
	ERG+ EC density (per mm2) - P5 spinal cord
	Non-Cre Ctrl	Sox10-Cre, Vhlfl/fl
	285.754	543.626
	328.03	521.899
	270.616	691.536
	292.304
	405.702

## Sheet: Fig. 2
Figure 2 – Oligodendroglial HIFα does not activate Wnt/β-catenin signaling
Fig. 2 a	Hk2 mRNA level - P2 spinal cord
	Non-Cre Ctrl	Cnp-Cre, Vhlfl/fl
	1.2471	2.19402
	1.12785	2.52901
	0.932112	1.85135
	0.694273	1.47281
	Axin2 mRNA level - P2 spinal cord
	Non-Cre Ctrl	Cnp-Cre, Vhlfl/fl
	0.731398	0.985364
	1.02011	1.27786
	1.11244	1.3791
	1.13582	1.03435
	Axin2 mRNA level - P8 spinal cord
	Non-Cre Ctrl	Cnp-Cre, Vhlfl/fl
	0.99002	0.849997
	1.05741	1.09091
	0.861862	1.09469
	1.09091
	Axin2 mRNA level - P14 spinal cord
	Non-Cre Ctrl	Cnp-Cre, Vhlfl/fl
	0.81497	0.789941
	1.06055	0.779067
	0.873463	0.867431
	0.792684	1.20566
	1.61868
	0.834983
	Naked1 mRNA level - P14 spinal cord
	Non-Cre Ctrl	Cnp-Cre, Vhlfl/fl
	0.819885	1.49329
	1.24703	1.37411
	0.890997	0.619206
	0.906572	1.17568
	1.36461
	0.7703
	Notum mRNA level - P14 spinal cord
	Non-Cre Ctrl	Cnp-Cre, Vhlfl/fl
	0.806863	1.3153
	1.22722	1.8992
	1.13713	0.795754
	0.910919	1.7176
	1.30622
	0.630861
	Axin2 mRNA level - P14 forebrain
	Non-Cre Ctrl	Cnp-Cre, Vhlfl/fl
	1.03545	0.882863
	1.01414	0.519524
	0.798443	1.10593
	1.07569	0.714627
	1.07942
	0.996721
	Naked1 mRNA level - P14 forebrain
	Non-Cre Ctrl	Cnp-Cre, Vhlfl/fl
	1.01585	0.839547
	1.08124	1.07005
	0.938016	0.887417
	1.30829	0.967735
	0.915533
	0.741071
Fig. 2 b	beta-catenin protein level (normalized to beta-actin) - P14 spinal cord
	Non-Cre Ctrl	Cnp-Cre, Vhlfl/fl
	1.0819	1.4093
	0.8384	0.8772
	1.0797	1.5028
	Active beta-catenin (ABC) protein level (normalized to beta-actin) - P14 spinal cord
	Non-Cre Ctrl	Cnp-Cre, Vhlfl/fl
	0.8017	0.6711
	1.1543	1.0865
	1.044	0.9575
	Axin2 protein level (normalized to beta-actin) - P14 spinal cord
	Non-Cre Ctrl	Cnp-Cre, Vhlfl/fl
	0.9832	0.6929
	1.1945	1.1341
	0.8223	0.8642
Fig. 2 c	Wnt7a mRNA level - P2 spinal cord
	Non-Cre Ctrl	Cnp-Cre, Vhlfl/fl
	1.26108	1.16446
	0.829125	1.33761
	1.02432	1.11703
	0.88556	0.89172
	Wnt7a mRNA level - P2 forebrain
	Non-Cre Ctrl	Cnp-Cre, Vhlfl/fl
	1.059	1.03004
	1.12717	1.04442
	0.794271	0.890509
	1.01939	0.912377
	Wnt7a mRNA level - P8 spinal cord
	Non-Cre Ctrl	Cnp-Cre, Vhlfl/fl
	1.03545	0.882863
	1.01414	0.519524
	0.798443	1.10593
	1.07569	0.714627
	1.07942
	0.996721
Fig. 2 d	lacZ mRNA level (normalized to Hsp90) - P8 spina cord
	BAT-lacZ	Cnp-Cre, Vhlfl/fl, BAT-lacZ
	1.0895	0.906539
	1.10855	1.30919
	0.909832	0.968398
	0.703111	1.11626
	1.20466
	1.01562
Fig. 2e	Hk2 mRNA level
	Non-Cre Ctrl	Sox10-Cre, Vhlfl/fl
	1.30141	2.89176
	0.746586	2.22665
	1.17261	1.8355
	0.752807	2.60282
	1.14848	1.99421
	0.801408
	1.27333
	1.02499
Fig. 2 f	Axin2 mRNA level
	Non-Cre Ctrl	Sox10-Cre, Vhlfl/fl
	1.03203	0.849969
	0.861834	0.920495
	1.06842	0.829596
	1.04281	1.76421
	0.996873	1.25181
	1.39379
	0.945414
	0.66083
	Naked1 mRNA level (normalized to Hsp90)
	Non-Cre Ctrl	Sox10-Cre, Vhlfl/fl
	0.950308	0.862422
	0.758629	0.740446
	1.1781	0.601429
	1.03992	1.98117
	1.07286	1.31618
	1.17801
	0.953532
	0.868353
	Wnt7a mRNA level
	Non-Cre Ctrl	Sox10-Cre, Vhlfl/fl
	1.26579	0.678322
	0.882729	0.584406
	0.826474	0.870576
	0.895051	1.49724
	1.129	1.11908
	1.08471
	1.20774
	0.70824
	Wnt7b mRNA level
	Non-Cre Ctrl	Sox10-Cre, Vhlfl/fl
	1.03797	0.552392
	0.854862	0.55048
	1.26906	0.650113
	1.04157	1.62853
	0.797614	1.09321
	1.06332
	1.15555
	0.781097
Fig. 2 g	Hk2 mRNA level
	Non-Cre Ctrl	Pdgfrα-CreERT2, Vhlfl/fl
	0.889134	1.65705
	0.809707	1.74167
	1.29278	2.09285
	Pecam1 mRNA level
	Non-Cre Ctrl	Pdgfrα-CreERT2, Vhlfl/fl
	0.975271	1.38884
	1.05619	2.27975
	0.968535	1.83894
Fig. 2 h	% Laminin vs total area
	Non-Cre Ctrl	Pdgfrα-CreERT2, Vhlfl/fl
	3.9	5.43
	4.79	5.16
	3.91	5.52
Fig. 2 i	Axin2 mRNA level
	Non-Cre Ctrl	Pdgfrα-CreERT2, Vhlfl/fl
	1.05937	0.831165
	1.12366	0.912697
	0.816887	1.07789
	Sp5 mRNA level
	Non-Cre Ctrl	Pdgfrα-CreERT2, Vhlfl/fl
	0.984458	0.477113
	1.35416	0.693709
	0.660853	0.565423
Fig. 2 j	Hk2 mRNA level - primary brain OPCs
	Non-Cre Ctrl	Sox10-Cre, Vhlfl/fl
	0.910016	2.24072
	0.961904	2.07623
	1.12815	3.44371
	0.916498	1.50964
	0.982279	3.11494
	1.1013	2.80734
		2.46947
	Ldha mRNA level - primary brain OPCs
	Non-Cre Ctrl	Sox10-Cre, Vhlfl/fl
	0.953946	2.79332
	0.987587	3.64768
	1.05847	2.82251
	1.15284	2.72299
	1.09444	2.761
	0.752723	2.6855
		3.34079
	Glut1 mRNA level - primary brain OPCs
	Non-Cre Ctrl	Sox10-Cre, Vhlfl/fl
	1.28042	2.14596
	0.838929	2.67886
	0.880638	1.95426
	0.946855	1.64857
	0.911438	4.58276
	1.14173	5.28248
		4.217
	Pkm2 mRNA level - primary brain OPCs
	Non-Cre Ctrl	Sox10-Cre, Vhlfl/fl
	0.806642	1.59107
	0.619854	1.3566
	1.09429	1.64718
	0.940392	1.42044
	0.917853	1.32531
	1.14182	1.17392
		1.88731
Fig. 2 k	Axin2 mRNA level - primary brain OPCs
	Non-Cre Ctrl	Sox10-Cre, Vhlfl/fl
	0.797165	0.857347
	1.2041	0.866307
	0.998581	0.971274
	0.902663	1.11517
	0.81635	0.748596
	1.28099	0.865892
		1.06974
	Naked1 mRNA level - primary brain OPCs
	Non-Cre Ctrl	Sox10-Cre, Vhlfl/fl
	0.675148	1.07049
	1.11209	1.19605
	1.21274	0.84867
	0.943041	0.782082
	0.782082	0.639666
	1.27491	0.846975
		1.18131
	Wnt7a mRNA level - primary brain OPCs
	Non-Cre Ctrl	Sox10-Cre, Vhlfl/fl
	1.06794	1.22674
	1.11715	0.907411
	0.814975	0.714412
	1.02255	0.730607
	1.03323	0.850962
	0.944202	0.827693
		0.94748

## Sheet: Fig. 3
Figure 3 - WLS is required for Wnt secretion from OPCs
Fig. 3b	Wls mRNA level (normalized to Hsp90)
		Column 1	Column 2	Column 3	Column 4
	Wls shRNA	-	+	-	+
	Wnt7a	-	-	+	+
		0.980658	0.488633	1.29399	0.488633
		1.14617	0.720376	1.18659	0.827495
		0.967157	0.55935	1.53349	0.55935
	Wnt7a mRNA level (normalized to Hsp90)
		Column 1	Column 2	Column 3	Column 4
	Wls shRNA	-	+	-	+
	Wnt7a	-	-	+	+
		0.723637	0.675177	56.2327	53.663
		0.998849	0.775575	74.7156	37.4094
		1.27751	1.05947	82.4189	23.725
Fig. 3c	Wnt7a protein concentration (ng/ml) in OPC growth medium measured by ELISA
		Column 1	Column 2	Column 3	Column 4	Column 5
	Wls shRNA	-	-	+	-	+
	Wnt7a	-	-	-	+	+
	OPCs	-	+	+	+	+
		0.140818	0.37757	0.306045	0.742942	0.2977
		0.182068	0.261044	0.250017	0.6741	0.207102
		0.137815	0.233924	0.150479	0.529858	0.242567
Fig. 3d	Axin2 mRNA level (normalized to Hsp90)
		Column 1	Column 2	Column 3	Column 4
	Wls shRNA	-	+	-	+
	Wnt7a	-	-	+	+
		0.961984	1.06739	1.68073	0.817383
		1.08605	1.19258	1.30052	0.668539
		0.952034	1.58456	1.72798	0.873019
	Sp5 mRNA level (normalized to Hsp90)
		Column 1	Column 2	Column 3	Column 4
	Wls shRNA	-	+	-	+
	Wnt7a	-	-	+	+
		0.874864	1.26324	1.37757	0.880949
		1.03679	0.950745	1.50226	1.11894
		1.08834	0.847997	1.78031	0.669952

## Sheet: Fig. 4
Figure 4 – Blocking Wnt secretion from oligodendroglial lineage cells does not affect HIFα-regulated CNS angiogenesis
Fig. 4 c	Wls exon1 mRNA
	Non-Cre Ctrl	Sox10-CreERT2, Vhlfl/fl	Sox10-CreERT2, Vhlfl/fl, Wlsfl/fl
	0.914794	0.955817	0.560454
	1.01794	0.917688	0.604601
	0.889506	1.12973	0.73997
	1.17779
Fig. 4 d	Hk2 mRNA
	Non-Cre Ctrl	Sox10-CreERT2, Vhlfl/fl	Sox10-CreERT2, Vhlfl/fl, Wlsfl/fl
	0.745263	2.2514	2.18851
	0.993659	2.07171	2.06705
	1.44977	2.18226	3.00179
	0.620207
	1.24041
	1.1257
Fig. 4 e	Ldha mRNA
	Non-Cre Ctrl	Sox10-CreERT2, Vhlfl/fl	Sox10-CreERT2, Vhlfl/fl, Wlsfl/fl
	0.782645	1.30716	1.7248
	1.22385	1.98816	1.73079
	0.693242	2.01242	2.05827
	1.13009
	1.12228
	1.04712
Fig. 4 f	Pecam1 mRNA
	Non-Cre Ctrl	Sox10-CreERT2, Vhlfl/fl	Sox10-CreERT2, Vhlfl/fl, Wlsfl/fl
	0.505132	1.71087	2.10633
	0.904211	1.8787	1.39932
	0.904211	1.59078	2.00657
	1.44366
	1.05316
	1.14451
Fig. 4 h	% Laminin vs total area - spinal cord
	Non-Cre Ctrl	Sox10-CreERT2, Vhlfl/fl	Sox10-CreERT2, Vhlfl/fl, Wlsfl/fl
	4.7	6.5	7.4
	5	9.9	10.1
	5.9	6.5	6.5
	5.3
	4.5
	4.2
	5.6
	4.9
Fig. 4 j	% Laminin vs total area - cortex
	Non-Cre Ctrl	Sox10-CreERT2, Vhlfl/fl	Sox10-CreERT2, Vhlfl/fl, Wlsfl/fl
	2.3	5.5	5.2
	2.6	5.4	4.1
	2.4	4.9	7.5
	2
	3.5
	3.8
	3
	3.1
	2.8
Fig. 4 k	ERG+ EC density - spinal cord
	Non-Cre Ctrl	Sox10-CreERT2, Vhlfl/fl	Sox10-CreERT2, Vhlfl/fl, Wlsfl/fl
	256.45	451.08	442.369
	200.136	524.77	354.69
	190.121	395.36	461.25
	280.155	412.39	541.36
	ERG+ EC density - cortex
	Non-Cre Ctrl	Sox10-CreERT2, Vhlfl/fl	Sox10-CreERT2, Vhlfl/fl, Wlsfl/fl
	189.236	402.19	453.21
	212.145	380.126	575.125
	174.14	345.36	321.12
	163.189	392.49	301.19
Fig. 4 l	ERG+EdU+ EC density - spinal cord
	Non-Cre Ctrl	Sox10-CreERT2, Vhlfl/fl	Sox10-CreERT2, Vhlfl/fl, Wlsfl/fl
	2.136	16.24	26.954
	5.144	30.16	19.36
	7.448	12.39	21.433
	5.124	17.8	15.69
	ERG+EdU+ EC density - cortex
	Non-Cre Ctrl	Sox10-CreERT2, Vhlfl/fl	Sox10-CreERT2, Vhlfl/fl, Wlsfl/fl
	5.126	22.136	35.125
	3.159	30.11	18.456
	10.265	29.14	25.46
	7.516	21.44	23.19

## Sheet: Fig. 5
Figure 5 – Blocking Wnt secretion from oligodendrocyte progenitor cells (OPCs) does not affect HIFα-regulated CNS angiogenesis
Fig. 5 c	% Laminin vs total area - cortex
	Non-Cre Ctrl	Pdgfra-CreERT2, Vhlfl/fl	Pdgfra-CreERT2, Vhlfl/fl, Wlsfl/fl
	2.74	5.53	3.86
	2.22	4.16	6.34
	2.3	4.62	7.04
	2.47	4.38	4.53
		4.1
Fig. 5 d	% Laminin vs total area - spinal cord
	Non-Cre Ctrl	Pdgfra-CreERT2, Vhlfl/fl	Pdgfra-CreERT2, Vhlfl/fl, Wlsfl/fl
	2.61	3.68	4.11
	1.97	4.1	3.62
	2.93	4.12	5.84
	2.49	4.38	4.3
		4.39
Fig. 5 e	ERG+ EC density - cortex
	Non-Cre Ctrl	Pdgfra-CreERT2, Vhlfl/fl	Pdgfra-CreERT2, Vhlfl/fl, Wlsfl/fl
	229.52	359.788	452.837
	186.097	378.398	378.398
	217.113	297.756	403.211
	173.691		390.804
Fig. 5 f	ERG+ EC density - spinal cord
	Non-Cre Ctrl	Pdgfra-CreERT2, Vhlfl/fl	Pdgfra-CreERT2, Vhlfl/fl, Wlsfl/fl
	241.927	359.788	316.365
	167.488	365.991	365.991
	266.739	303.959	428.024
	223.317		316.365

## Sheet: Fig. 6
Figure 6 – Oligodendroglial HIFα regulates VEGFA expression
Fig. 6 a	Vegfa mRNA level (normalized to Hsp90) - P14
	Non-Cre Ctrl	Cnp-Cre, Hif1αfl/fl, Hif2αfl/fl
	1.11821	0.924148
	1.10282	0.730115
	0.883435	0.737746
	0.895768	0.798961
Fig. 6 b	VEGFA ELISA (pg/ml) in primary OPCs
	Non-Cre Ctrl	Cnp-Cre, Hif1αfl/fl, Hif2αfl/fl
	2668.33	2569.43
	2603.03	2546.31
	2635.47	2579.72
	2664.49	2603.66
		2518.69
		2534.84
Fig. 6 c	Vegfa mRNA level (normalized to Hsp90) - P2
	Control	CNP-Cre VHLfl/fl
	1.22715	1.82805
	1.18125	1.75968
	0.747585	1.49517
	0.843997	1.44424
	Vegfa mRNA level (normalized to Hsp90) - P14
	Control	CNP-Cre VHLfl/fl
	0.925227	4.44714
	1.19158	3.66263
	0.851382	1.88746
	1.13515	3.42922
Fig. 6 f	Hk2 mRNA level (normalized to Hsp90) - P13
	Non-Cre Ctrl	Pdgfrα-CreERT2, Vhlfl/fl
	0.891527	1.3607
	0.811887	1.74636
	1.29626	2.09849
	Vegfa mRNA level (normalized to Hsp90) - P13
	Non-Cre Ctrl	Pdgfrα-CreERT2, Vhlfl/fl
	1.04705	2.05813
	0.758559	2.41384
	1.19444	3.04477
Fig. 6 g	Ldha mRNA level (normalized to Hsp90)
	Non-Cre Ctrl	Plp-CreERT2, Vhlfl/fl
	0.998285	1.10256
	1.02398	1.10002
	0.977741	1.56648
		1.52364
		1.4249
		2.09099
	Mct1 mRNA level (normalized to Hsp90)
	Non-Cre Ctrl	Plp-CreERT2, Vhlfl/fl
	1.11925	1.08421
	1.09116	1.20792
	0.7896	1.5044
		1.20792
		1.30362
		1.44981
	Vegfa mRNA level (normalized to Hsp90)
	Non-Cre Ctrl	Plp-CreERT2, Vhlfl/fl
	0.798323	3.14206
	1.27607	2.62997
	0.925546	3.88625
		2.65438
		3.17857
		3.41459
Fig. 6 h	Vegfa mRNA level (normalized to Hsp90)- primary OPCs
	DMSO	DMSO+DMOG	DMSO+DMOG+Chetomin
	0.711847	20.3879	2.62013
	1.20551	15.3444	2.04151
	0.979175	15.3977	2.47022
	1.10545	14.3665	2.18047
Fig. 6 i	Vegfa mRNA level (normalized to Hsp90)- primary OPCs
	Non-Cre Ctrl	Sox10-Cre, Vhlfl/fl
	0.831186	4.43288
	1.20434	3.79275
	0.964761	2.83479
	0.886645	3.47359
	0.98721	3.0982
	1.12617	3.42577
		3.81433

## Sheet: Fig. 7
Figure 7 – Oligodendroglial HIFα regulates CNS angiogenesis through VEGFA-mediated signaling
Fig. 7 a	Vegfa mRNA level (normalized to Hsp90)
	Non-Cre Ctrl	Pdgfra-CreERT2, Vhlfl/fl	Pdgfra-CreERT2, Vhlfl/fl, Vegfafl/fl
	0.897999	2.37806	1.73066
	0.689509	1.95177	1.39876
	1.05686	2.47047	1.2635
	1.34593	1.6987	1.4564
	1.12489
	0.891795
Fig. 7 b	Ldha mRNA level (normalized to Hsp90)
	Non-Cre Ctrl	Pdgfra-CreERT2, Vhlfl/fl	Pdgfra-CreERT2, Vhlfl/fl, Vegfafl/fl
	0.915077	1.73744	2.1586
	0.934305	1.3444	1.56927
	0.850843	1.60989	1.3295
	0.994447	2.1023	1.62354
	1.04028
	1.2631
Fig. 7 c	Pecam1 mRNA level (normalized to Hsp90)
	Non-Cre Ctrl	Pdgfra-CreERT2, Vhlfl/fl	Pdgfra-CreERT2, Vhlfl/fl, Vegfafl/fl
	0.614613	1.56672	1.06271
	1.02296	1.71861	1.23066
	1.27257	1.83751	1.29876
	0.881327	1.85246	1.432
	1.03365
	1.10401
Fig. 7 d	% Laminin vs total area - cortex
	Non-Cre Ctrl	Pdgfra-CreERT2, Vhlfl/fl	Pdgfra-CreERT2, Vhlfl/fl, Vegfafl/fl
	2.23	4.1	3.32
	2.19	4.12	3.49
	1.55	4.38	2.88
	1.86	4.39	3.35
	1.87
Fig. 7 e	% Laminin vs total area - spinal cord
	Non-Cre Ctrl	Pdgfra-CreERT2, Vhlfl/fl	Pdgfra-CreERT2, Vhlfl/fl, Vegfafl/fl
	2	4.16	2.68
	2.02	4.62	2.87
	2.01	4.38	2.87
	2.21	4.1	2.48
	1.87	4.05
		5.02
		4.4
Fig. 7 f	ERG+ EC density - spinal cord
	Non-Cre Ctrl	Pdgfra-CreERT2, Vhlfl/fl	Pdgfra-CreERT2, Vhlfl/fl, Vegfafl/fl
	174.247	347.382	276.259
	196.813	352.701	270.087
	191.42	389.199	293.087
	215.55	342.185
	203.768
	176.04
	ERG+ EC density - cortex
	Non-Cre Ctrl	Pdgfra-CreERT2, Vhlfl/fl	Pdgfra-CreERT2, Vhlfl/fl, Vegfafl/fl
	193.152	353.76	265.498
	179.411	336.445	277.695
	200.399	344.222	237.965
	145.737	348.449
	172.537	351.457
	162.601
	165.957
Fig. 7 g	ERG+BrdU+ EC density - spinal cord
	Non-Cre Ctrl	Pdgfra-CreERT2, Vhlfl/fl	Pdgfra-CreERT2, Vhlfl/fl, Vegfafl/fl
	6.20956	31.4325	19.7849
	6.38455	31.4885	12.5548
	6.34309	25.1631	12.5976
	6.29683	19.0847	12.36
	0
	ERG+BrdU+ EC density - cortex
	Non-Cre Ctrl	Pdgfra-CreERT2, Vhlfl/fl	Pdgfra-CreERT2, Vhlfl/fl, Vegfafl/fl
	6.30104	24.8264	12.6372
	6.42921	19.0529	12.5285
	6.28931	18.8375	12.46
	6.37568	25.3344	6.456
	6.1571	18.8122
	6.23169
	0.419062

## Sheet: Fig. 8
Figure 8 - Astroglial HIFα stabilization promotes CNS angiogenesis and enhances Wnt signaling activity
Fig. 8 c	% of Laminin vs total area - spinal cord					% of Laminin vs total area - cortex
	Non-Cre Ctrl	mGfap-Cre,Vhlfl/fl				Non-Cre Ctrl	mGfap-Cre,Vhlfl/fl
	4.97	16.33				5.24	19.4
	5.01	12.82				6.15	22.02
	5	17.11				7.07	21.18
	5.93	18.02				4.12	22.77
		16.22					16.15
Fig. 8 d	Pecam1 mRNA - spinal cord					Pecam1 mRNA - cortex
	Non-Cre Ctrl	mGfap-Cre,Vhlfl/fl				Non-Cre Ctrl	mGfap-Cre,Vhlfl/fl
	1.21296	8.30243				1.41381	3.6797
	1.05961	13.2556				0.999715	5.55809
	0.985231	7.61336				0.867292	3.29343
	0.751859	9.18026				0.719262	5.13224
	0.9991	9				0.9962	3.4562
Fig. 8 f	Glut1 mRNA					Hk2 mRNA					Ldha mRNA
	Non-Cre Ctrl	mGfap-Cre,Vhlfl/fl				Non-Cre Ctrl	mGfap-Cre,Vhlfl/fl				Non-Cre Ctrl	mGfap-Cre,Vhlfl/fl
	1.08945	7.10385				0.729864	7.59842				1.20524	9.57534
	0.845924	6.67422				1.0835	4.82557				0.843421	6.56286
	0.948422	5.11098				0.92383	7.97619				0.962144	6.49498
	1.1162	4.57446				1.26199	7.83916				0.989193	6.29551
		4.26812					8.51909					9.28128
Fig. 8 g	Axin2 mRNA - spinal cord					Axin2 mRNA - forebrain
	Non-Cre Ctrl	mGfap-Cre,Vhlfl/fl				Non-Cre Ctrl	mGfap-Cre,Vhlfl/fl
	0.987599	2.47426				1.53952	1.5236
	0.890074	1.64946				0.618774	1.49743
	1.01889	2.09507				0.991363	1.90196
	1.15829	1.96836				1.15068	1.51833
	0.950657	2.34079				0.700999	1.32637
	Notum mRNA - spinal cord					Notum mRNA - forebrain
	Non-Cre Ctrl	mGfap-Cre,Vhlfl/fl				Non-Cre Ctrl	mGfap-Cre,Vhlfl/fl
	1.16762	5.49672				0.901165	1.9384
	1.12785	3.03895				0.598683	2.39473
	0.93211	3.46672				1.02092	2.07752
	0.773017	2.43441				1.29223	2.24991
	1.005	3.2658				1.1891	1.4388

## Sheet: Fig. 9
Figure 9 – Constitutively blocking Wnt secretion from astrocytes reduces HIFα-regulated angiogenesis in the early adult CNS
Fig. 9 b	Active beta-catenin protein level						Fig. 9a -Uncropped Wester blot images
	Non-Cre Ctrl	mGfap-Cre, Vhlfl/fl	mGfap-Cre, Vhlfl/fl, Wlsfl/fl
	1.01	2.79	0.84
	0.97	1.88	0.61
	1.02	1.66	0.46
	Axin2 protein level
	Non-Cre Ctrl	mGfap-Cre, Vhlfl/fl	mGfap-Cre, Vhlfl/fl, Wlsfl/fl
	0.95	3.56	0.86
	1.14	2.57	0.75
	0.92	2.7	0.69
	ERG protein level
	Non-Cre Ctrl	mGfap-Cre, Vhlfl/fl	mGfap-Cre, Vhlfl/fl, Wlsfl/fl
	1.07	17.68	7.53
	0.95	12.96	6.64
	0.98	17.83	7.6
	Blot images
Fig. 9 d	% Laminin vs total area - spinal cord
	Non-Cre Ctrl	mGfap-Cre, Vhlfl/fl	mGfap-Cre, Vhlfl/fl, Wlsfl/fl
	3.31921	20.6516	12.6899
	3.26968	21.4144	12.327
	3.6341	20.702	14.2679
	4.35794	23.8897
	3.59128
Fig. 9 e	% Laminin vs total area - cortex
	Non-Cre Ctrl	mGfap-Cre, Vhlfl/fl	mGfap-Cre, Vhlfl/fl, Wlsfl/fl
	3.6661	11.9735	7.224
	3.636	11.2211	9.4046
	5.6255	10.0714	9.2183
	3.375	12.2973
	3.105
Fig. 9 g	ERG+ EC density - spinal cord
	Non-Cre Ctrl	mGfap-Cre, Vhlfl/fl	mGfap-Cre, Vhlfl/fl, Wlsfl/fl
	290.802	1229.41	753.98
	297.647	1093.46	834.073
	308.555	902.213	841.518
	271.134	1084.75
	311.93	1160.11
Fig. 9 h	ERG+ EC density - cortex
	Non-Cre Ctrl	mGfap-Cre, Vhlfl/fl	mGfap-Cre, Vhlfl/fl, Wlsfl/fl
	284.739	840.011	681.467
	343.94	865.405	602.955
	331.004	930.21	668.84
	308.083	967.418
	307.752

[truncated: 11 more sheets: Fig. 10, Suppl Fig. 3, Suppl Fig. 4, Suppl Fig 6, Suppl Fig. 7, Suppl Fig 8, Suppl Fig. 9, Suppl Fig. 10, Suppl Fig. 11, Suppl Fig. 12, Suppl Fig. 13]
